# Supplementary material for: Increasing Level of Leisure Physical Activity Could Reduce the Risk of Hip Fracture in Older Women: A Dose–Response Meta-analysis of Prospective Cohort Studies
Source: Medicine (Baltimore). 2016 Mar 18;95(11):e2984. doi: 10.1097/MD.0000000000002984 (PMC4839892; doi:10.1097/MD.0000000000002984)
Supplement: Supplemental Digital Content [file medi-95-e2984-s001.xlsx]

## Sheet: SUP 1
S1 Table. Raw data of the dose-response meta-analysis.
ID	Author	Pulication year	Journal	Title	Study name	Type	Study	Adjrr	lb	ub	Initial dose	Case	Total	NOTATION	covariate
1	Feskanich et al	2002	JAMA	Walking and leisure-time activity and risk of hip fracture in postmenopausal women	Nurses' Health Study	Cohort Study	RR	1	1	1	<3	110	112029	mutivariable	MET-hours, BMI, age, smoking, postmenopausal hormone use, and intakes of calcium, vitamin D, retinol, protein, vitamin K, alcohol, and caffeine.
1	Feskanich et al	2002	JAMA	Walking and leisure-time activity and risk of hip fracture in postmenopausal women	Nurses' Health Study	Cohort Study	RR	0.79	0.6	1.03	3-8.9	124	153167	H/wk
1	Feskanich et al	2002	JAMA	Walking and leisure-time activity and risk of hip fracture in postmenopausal women	Nurses' Health Study	Cohort Study	RR	0.67	0.49	0.92	9-14.9	73	1011091
1	Feskanich et al	2002	JAMA	Walking and leisure-time activity and risk of hip fracture in postmenopausal women	Nurses' Health Study	Cohort Study	RR	0.53	0.37	0.74	15-23.9	54	98841
1	Feskanich et al	2002	JAMA	Walking and leisure-time activity and risk of hip fracture in postmenopausal women	Nurses' Health Study	Cohort Study	RR	0.45	0.32	0.63	>=24	54	111389
2	Englund et al	2010	Osteoporos Int	Physical activity in middle-aged women and hip fracture risk: the UFO study	Umea Fracture and Osteoporosis (UFO) study	Nested Case-Control Study	OR	1	1	1	never walking	27	869	multivariable	Adjusted for height, weight, smoking habits, and menopausal status using conditional multivariate logistic regression
2	Englund et al	2010	Osteoporos Int	Physical activity in middle-aged women and hip fracture risk: the UFO study	Umea Fracture and Osteoporosis (UFO) study	Nested Case-Control Study	OR	0.14	0.04	0.53	1 time/week	27	869
2	Englund et al	2010	Osteoporos Int	Physical activity in middle-aged women and hip fracture risk: the UFO study	Umea Fracture and Osteoporosis (UFO) study	Nested Case-Control Study	OR	0.33	0.1	1.01	> 2 time /week	27	869
3	Rikkonen et al	2010	J Bone Miner Res	Physical activity slows femoral bone loss but promotes wrist fractures in postmenopausal women: A 15-year follow-up of the OSTPRE study	Osteoporosis Risk Factor and Prevention (OSTPRE) Study	Cohort Study	HR	1	1	1	inactive	171	32100	multivariable	BMI,Premenopausal at baseline,Age,Reported dairy calcium,Estrogen exposurea,Fracture history
3	Rikkonen et al	2010	J Bone Miner Res	Physical activity slows femoral bone loss but promotes wrist fractures in postmenopausal women: A 15-year follow-up of the OSTPRE study	Osteoporosis Risk Factor and Prevention (OSTPRE) Study	Cohort Study	HR	1.29	1.05	1.57	II	217	32100
3	Rikkonen et al	2010	J Bone Miner Res	Physical activity slows femoral bone loss but promotes wrist fractures in postmenopausal women: A 15-year follow-up of the OSTPRE study	Osteoporosis Risk Factor and Prevention (OSTPRE) Study	Cohort Study	HR	1.23	1.01	1.51	III	207	32100
3	Rikkonen et al	2010	J Bone Miner Res	Physical activity slows femoral bone loss but promotes wrist fractures in postmenopausal women: A 15-year follow-up of the OSTPRE study	Osteoporosis Risk Factor and Prevention (OSTPRE) Study	Cohort Study	HR	1.39	1.14	1.7	IV	235	32100
4	Morseth et al	2012	Eur J Epidemiol	Leisure time physical activity and risk of non-vertebral fracture in men and women aged 55 years and older: the Tromso Study	Tromsø Study	Cohort Study	HR	1	1	1	low	272	6770	multivariable	Adjusted for age, smoking, body mass index, height, and previous fracture	1	1	1	132	7894	hipfracture only
4	Morseth et al	2012	Eur J Epidemiol	Leisure time physical activity and risk of non-vertebral fracture in men and women aged 55 years and older: the Tromso Study	Tromsø Study	Cohort Study	HR	0.9	0.77	1.04	mid	494	16106			0.86	0.69	1.08	194	18766
4	Morseth et al	2012	Eur J Epidemiol	Leisure time physical activity and risk of non-vertebral fracture in men and women aged 55 years and older: the Tromso Study	Tromsø Study	Cohort Study	HR	0.9	0.77	1.05	high	513	17196			0.74	0.66	0.58	0.94	20207
5	Gregson et al	2010	Age Ageing	The association between graded physical activity in postmenopausal British women, and the prevalence and incidence of hip and wrist fractures	British Women's Heart and Health Study	Cohort Study	OR*	1	1	1	0	7	1078.7	(hip fracture only)multivariable	Adjusted for age, marriage, alcohol, smoking, chronic disease and SEP.	1	1	1	21	1078.7	wrist fracture only
5	Gregson et al	2010	Age Ageing	The association between graded physical activity in postmenopausal British women, and the prevalence and incidence of hip and wrist fractures	British Women's Heart and Health Study	Cohort Study	OR*	0.39	0.16	1	1	18	7309.7	PA score		1.11	0.67	1.83	144	7309.7	Adjusted for age, age at menopause, alcohol, smoking, chronic disease and SEP
5	Gregson et al	2010	Age Ageing	The association between graded physical activity in postmenopausal British women, and the prevalence and incidence of hip and wrist fractures	British Women's Heart and Health Study	Cohort Study	OR*	0.25	0.08	0.8	2	6	3919.5			1.32	0.79	2.22	84	3919.5
5	Gregson et al	2010	Age Ageing	The association between graded physical activity in postmenopausal British women, and the prevalence and incidence of hip and wrist fractures	British Women's Heart and Health Study	Cohort Study	OR*	0.25	0.08	0.81	3	6	4301.4			1.39	0.82	2.35	92	4301.4
5	Gregson et al	2010	Age Ageing	The association between graded physical activity in postmenopausal British women, and the prevalence and incidence of hip and wrist fractures	British Women's Heart and Health Study	Cohort Study	OR*	0.22	0.04	1.16	4	2	1936.3			1.24	0.68	2.26	36	1936.3
5	Gregson et al	2010	Age Ageing	The association between graded physical activity in postmenopausal British women, and the prevalence and incidence of hip and wrist fractures	British Women's Heart and Health Study	Cohort Study	OR*	0.13	0.01	1.18	5	1	1695.1			1.35	0.76	2.48	32	1695.1
6	Appleby et al	2008	J Bone Miner Res	Physical activity and fracture risk: A prospective study of 1898 incident fractures among 34 696 British men and women	The EPIC (European Prospective Investigation into Cancerand Nutrition)—Oxford cohort	Cohort Study	RR	1	1	1	<3	328	31236.4	WALKING ONLY(hours)	adjusted for age, energy and calcium intake, smoking, alcohol consumption, body mass index, marital status, and, for women, menopausal status, use of HRT, and number of children, and further adjusted for each other
6	Appleby et al	2008	J Bone Miner Res	Physical activity and fracture risk: A prospective study of 1898 incident fractures among 34 696 British men and women	The EPIC (European Prospective Investigation into Cancerand Nutrition)—Oxford cohort	Cohort Study	RR	0.97	0.84	1.12	3-5.5	436	41407.6		and calcium intake, smoking, alcohol consumption, body mass index, marital status, and, for
6	Appleby et al	2008	J Bone Miner Res	Physical activity and fracture risk: A prospective study of 1898 incident fractures among 34 696 British men and women	The EPIC (European Prospective Investigation into Cancerand Nutrition)—Oxford cohort	Cohort Study	RR	0.87	0.75	1.02	6-9.5	336	32796.4		women, menopausal status, use of HRT, and number of children, and further adjusted for each
6	Appleby et al	2008	J Bone Miner Res	Physical activity and fracture risk: A prospective study of 1898 incident fractures among 34 696 British men and women	The EPIC (European Prospective Investigation into Cancerand Nutrition)—Oxford cohort	Cohort Study	RR	1.09	0.94	1.26	>10	401	29884.4		other
7	Hoidrup et al	2001	Am J Epidemiol	Leisure-time physical activity levels and changes in relation to risk of hip fracture in men and women	The Copenhagen Center for Prospective Population Studies,	Cohort Study	RR	1	1	1	sendentary	123	32797.3		adjusted for age, physical activity at work, smoking, alcohol intake, body mass index, and school education.
7	Hoidrup et al	2001	Am J Epidemiol	Leisure-time physical activity levels and changes in relation to risk of hip fracture in men and women	The Copenhagen Center for Prospective Population Studies,	Cohort Study	RR	0.69	0.52	0.9	moderate 2-4h/week	203	32797.3
7	Hoidrup et al	2001	Am J Epidemiol	Leisure-time physical activity levels and changes in relation to risk of hip fracture in men and women	The Copenhagen Center for Prospective Population Studies,	Cohort Study	RR	0.72	0.52	0.98	moderate>4h/week	96	32797.3
8	Armstrong et al	2012	Bone	Different effects of age, adiposity and physical activity on the risk of ankle, wrist and hip fractures in postmenopausal women	Million Women Study	Cohort Study	RR	1	0.94	1.06	rare	1252	1.83494e+06	(Hip fracture only)	Adjusted for study region, age, socio-economic status, smoking, alcohol consumption, parity, use of hormone therapy, height, heart disease/thrombosis, diabetes mellitus,thyroid disease, rheumatoid arthritis/osteoarthritis, and strenuous activity (for adjustment of BMI) or BMI (for adjustment of physical activity)	RR	1	0.95	1.05	rare	1823	1.83494e+06	(wrist fracture only)	Adjusted for study region, age, socio-economic status, smoking, alcohol consumption, parity, use of hormone therapy, height, heart disease/thrombosis, diabetes mellitus,thyroid disease, rheumatoid arthritis/osteoarthritis, and strenuous activity (for adjustment of BMI) or BMI (for adjustment of physical activity)
8	Armstrong et al	2012	Bone	Different effects of age, adiposity and physical activity on the risk of ankle, wrist and hip fractures in postmenopausal women	Million Women Study	Cohort Study	RR	0.73	0.74	0.84	1	937	2.0841e+06			RR	0.95	0.91	0.99	1	1952	2.0841e+06
8	Armstrong et al	2012	Bone	Different effects of age, adiposity and physical activity on the risk of ankle, wrist and hip fractures in postmenopausal women	Million Women Study	Cohort Study	RR	0.65	0.63	0.72	2~3	912	2.06072e+06			RR	0.94	0.9	0.98	2~3	2088	2.06072e+06
8	Armstrong et al	2012	Bone	Different effects of age, adiposity and physical activity on the risk of ankle, wrist and hip fractures in postmenopausal women	Million Women Study	Cohort Study	RR	0.72	0.68	0.76	>3	1505	2.6995e+06			RR	0.94	0.91	0.98	>3	2874	2.6995e+06
9	Lee et al	2002	J Bone Miner Res	Risk Factors for Fractures of the Proximal Humerus: Results From the EPIDOS Prospective Study	EPIDOS study	Cohort Study	RR	1	1	1	0(running frequence)	75.7	12830.4	Humeral fractures	Adjusted for center and other variables in the table by the Cox regression model
9	Lee et al	2002	J Bone Miner Res	Risk Factors for Fractures of the Proximal Humerus: Results From the EPIDOS Prospective Study	EPIDOS study	Cohort Study	RR	0.64	0.41	0.98	1	76.4	9100.8
9	Lee et al	2002	J Bone Miner Res	Risk Factors for Fractures of the Proximal Humerus: Results From the EPIDOS Prospective Study	EPIDOS study	Cohort Study	RR	0.71	0.35	1.45	2	44	2912.4
10	Samelson et al	2006	J Bone Miner Res	Incidence and risk factors for vertebral fracture in women and men: 25-year follow-up results from the population-based Framingham study	Framingham Study	Cohort Study	OR	1	1	1	low	37	3767	Vertebral fracture	Models included age, height, weight, prevalent vertebral fracture,smoking, and alcohol consumption
10	Samelson et al	2006	J Bone Miner Res	Incidence and risk factors for vertebral fracture in women and men: 25-year follow-up results from the population-based Framingham study	Framingham Study	Cohort Study	OR	0.82	0.52	1.3	mid	37	3767
10	Samelson et al	2006	J Bone Miner Res	Incidence and risk factors for vertebral fracture in women and men: 25-year follow-up results from the population-based Framingham study	Framingham Study	Cohort Study	OR	0.61	0.26	1.44	high	37	3767
11	Robbins et al	2007	JAMA	Factors associated with 5-year risk of hip fracture in postmenopausal women	Women's Health Initiative	Cohort Study	OR	1	1	1	0	283	177984	Hip fracture	Age,Height,Self-reported health,Race/ethnicity,Smoking status,Fracture on or after age 55 y,Parent broke hip,Corticosteroid use,Use of hypoglycemic agent
11	Robbins et al	2007	JAMA	Factors associated with 5-year risk of hip fracture in postmenopausal women	Women's Health Initiative	Cohort Study	OR	0.77	0.75	0.78	<5	283	177984
11	Robbins et al	2007	JAMA	Factors associated with 5-year risk of hip fracture in postmenopausal women	Women's Health Initiative	Cohort Study	OR	0.81	0.77	0.84	5~12	283	177984
11	Robbins et al	2007	JAMA	Factors associated with 5-year risk of hip fracture in postmenopausal women	Women's Health Initiative	Cohort Study	OR	0.61	0.46	0.81	>12	283	177984
12	Moayyer et al	2010	Bone	The association between physical activity in different domains of life and risk of osteoporotic fractures	European Prospective Investigation of Cancer-Norfolk study	Cohort Study	HR	1	1	1	never walking	115	24742	Any fracture	Adjustment for age, sex, history of fracture, BMI, smoking and alcohol intake,	1	1	1	never walking	50	24742	hip fracture
12	Moayyer et al	2010	Bone	The association between physical activity in different domains of life and risk of osteoporotic fractures	European Prospective Investigation of Cancer-Norfolk study	Cohort Study	HR	0.71	0.5	0.94	<90min	125	45480			0.56	0.35	0.9	<90min	39	45480
12	Moayyer et al	2010	Bone	The association between physical activity in different domains of life and risk of osteoporotic fractures	European Prospective Investigation of Cancer-Norfolk study	Cohort Study	HR	0.78	0.6	1.04	>90min	120	41550			0.62	0.39	1.01	>90min	33	41550
13	Kauppi et al	2011	Osteoporos Int	Parity and risk of hip fracture in postmenopausal women	Mini-Finland Health Survey	Cohort Study	RR	1	1	1	low	79	12012
13	Kauppi et al	2011	Osteoporos Int	Parity and risk of hip fracture in postmenopausal women	Mini-Finland Health Survey	Cohort Study	RR	0.64	0.42	0.97	mid	38	11141
13	Kauppi et al	2011	Osteoporos Int	Parity and risk of hip fracture in postmenopausal women	Mini-Finland Health Survey	Cohort Study	RR	0.94	0.47	1.92	high	10	2314
