# Supplementary material for: Increasing Level of Leisure Physical Activity Could Reduce the Risk of Hip Fracture in Older Women: A Dose–Response Meta-analysis of Prospective Cohort Studies
Source: Medicine (Baltimore). 2016 Mar 18;95(11):e2984. doi: 10.1097/MD.0000000000002984 (PMC4839892; doi:10.1097/MD.0000000000002984)
Supplement: Supplemental Digital Content [file medi-95-e2984-s002.xlsx]

## Sheet: Sheet1
S2 Table. Stata used in the meta-analysis
id	study	year	rr	lb	ub	logrr	loglci	loguci	_LCI	_UCI	_WT
1	Feskanich et al	2002	0.935	0.911	0.959	-0.0672087	-0.0932124	-0.0418642	0.911	0.959	9.56241
3	Rikkonen et al	2010	0.954	0.882	1.03	-0.0470916	-0.125563	0.0295588	0.882	1.03	1.04778
4	Morseth et al	2012	0.948	0.907	0.99	-0.0534008	-0.0976128	-0.0100503	0.907	0.99	3.28837
5	Gregson et al	2010	0.848	0.743	0.968	-0.164875	-0.297059	-0.0325232	0.743	0.968	0.360286
7	Hoidrup et al	2001	0.952	0.916	0.989	-0.0491902	-0.0877389	-0.0110609	0.916	0.989	4.28821
8	Armstrong et al	2012	0.942	0.931	0.953	-0.05975	-0.071496	-0.0481404	0.931	0.953	46.2204
11	Robbins et al	2007	0.887	0.875	0.9	-0.11991	-0.133531	-0.10536	0.875	0.9	31.77
12	Moayyer et al	2010	0.844	0.686	1.04	-0.169603	-0.376878	0.0392207	0.686	1.04	0.145621
13	Kauppi et al	2011	0.966	0.925	1.01	-0.0345914	-0.0779615	0.0099503	0.925	1.01	3.26229
